# Supplementary material for: Impact of Plasticizer on the Intestinal Epithelial Integrity and Tissue-Repairing Ability within Cells in the Proximity of the Human Gut Microbiome
Source: Int J Environ Res Public Health. 2023 Jan 25;20(3):2152. doi: 10.3390/ijerph20032152 (PMC9915929; doi:10.3390/ijerph20032152)
Supplement: Supplementary file 1 [file ijerph-20-02152-s001.zip]

Archive with 1 entries (1 files):
- ijerph-2036494-supplementary.pdf
